# Supplementary material for: The Mitochondrial Genome of Amara aulica (Coleoptera, Carabidae, Harpalinae) and Insights into the Phylogeny of Ground Beetles
Source: Genes (Basel). 2020 Feb 9;11(2):181. doi: 10.3390/genes11020181 (PMC7074353; doi:10.3390/genes11020181)
Supplement: Supplementary file 1 [file genes-11-00181-s001.zip]

Archive with 8 entries (8 files):
- Fig._S2.eps
- Fig._S3.eps
- Fig._S4.eps
- Fig._S5.eps
- Fig._S6.eps
- Table_S1.xlsx
- Table_S2.xlsx
- Fig._S1.eps
