# Supplementary material for: The Mitochondrial Genome of Amara aulica (Coleoptera, Carabidae, Harpalinae) and Insights into the Phylogeny of Ground Beetles
Source: Genes (Basel). 2020 Feb 9;11(2):181. doi: 10.3390/genes11020181 (PMC7074353; doi:10.3390/genes11020181)
Supplement: Supplementary file 1 [file genes-11-00181-s001.zip › Table_S1.xlsx]

## Sheet: Sheet1
Table S1-A. The best partitioning scheme selected by PartitionFinader for the dataset of 49taxa_PCGRNA.
Subset	Subset Partitions	Best Model
1	nad3_cp1, atp6_cp1, cox3_cp1, cob_cp1, cox1_cp1, cox2_cp1	GTR+I+G
2	nad1_cp2, nad4_cp2, nad4l_cp2, nad5_cp2, nad3_cp2, nad2_cp2, atp8_cp2, nad6_cp2, cox1_cp2, cox3_cp2, cox2_cp2, cob_cp2, atp6_cp2	GTR+I+G
3	cob_cp3, nad6_cp3, atp6_cp3, nad3_cp3, cox3_cp3, atp8_cp3, cox2_cp3, cox1_cp3, nad2_cp3	GTR+I+G
4	tRNA, nad2_cp1, atp8_cp1, nad6_cp1	GTR+I+G
5	rRNA, nad5_cp1, nad1_cp1, nad4l_cp1, nad4_cp1	GTR+I+G
6	nad5_cp3, nad4_cp3, nad4l_cp3, nad1_cp3	GTR+G
Table S1-B. The best partitioning scheme selected by PartitionFinader for the dataset of 48taxa_PCGRNA.
Subset	Subset Partitions	Best Model
1	nad3_cp1, cox3_cp1, cob_cp1, atp6_cp1, cox1_cp1, cox2_cp1, cox2_cp2	GTR+I+G
2	nad1_cp2, nad4l_cp2, nad4_cp2, nad5_cp2, nad3_cp2, nad2_cp2, atp8_cp2, nad6_cp2, cob_cp2, atp6_cp2, cox1_cp2, cox3_cp2	GTR+I+G
3	nad2_cp3, cox1_cp3, cob_cp3, cox3_cp3, cox2_cp3, atp8_cp3, nad6_cp3, atp6_cp3, nad3_cp3	GTR+I+G
4	tRNA, nad2_cp1, nad6_cp1, atp8_cp1	GTR+I+G
5	rRNA, nad1_cp1, nad5_cp1, nad4l_cp1, nad4_cp1	GTR+I+G
6	nad5_cp3, nad4l_cp3, nad1_cp3, nad4_cp3	GTR+G
