# Supplementary material for: The Mitochondrial Genome of Amara aulica (Coleoptera, Carabidae, Harpalinae) and Insights into the Phylogeny of Ground Beetles
Source: Genes (Basel). 2020 Feb 9;11(2):181. doi: 10.3390/genes11020181 (PMC7074353; doi:10.3390/genes11020181)
Supplement: Supplementary file 1 [file genes-11-00181-s001.zip › Table_S2.xlsx]

## Sheet: Sheet1
Table S2. Codon usage of protein-coding genes in the Amara aulica mitochondrial genome.
AA	Codon	Count	RSCU	AA	Codon	Count	RSCU	AA	Codon	Count	RSCU
Phe	UUU	321	1.87	Pro	CCU	79	2.47	Lys	AAA	91	1.82
	UUC	23	0.13		CCC	15	0.47		AAG	9	0.18
Leu2	UUA	503	5.18		CCA	33	1.03	Asp	GAU	63	1.85
	UUG	21	0.22		CCG	1	0.03		GAC	5	0.15
Leu1	CUU	33	0.34	Thr	ACU	84	1.99	Glu	GAA	70	1.82
	CUC	1	0.01		ACC	7	0.17		GAG	7	0.18
	CUA	25	0.26		ACA	77	1.82	Trp	UGA	85	1.75
Ile	AUU	369	1.87		ACG	1	0.02		UGG	12	0.25
	AUC	25	0.13	Ala	GCU	75	2.4	Arg	CGU	16	1.14
Met	AUA	302	1.87		GCC	8	0.26		CGC	2	0.14
	AUG	21	0.13		GCA	41	1.31		CGA	35	2.5
Val	GUU	51	1.43		GCG	1	0.03		CGG	3	0.21
	GUC	2	0.06	Tyr	UAU	167	1.85	Ser1	AGU	41	0.95
	GUA	85	2.38		UAC	14	0.15		AGA	83	1.91
	GUG	5	0.14	His	CAU	62	1.82		AGG	1	0.02
Ser2	UCU	118	2.72		CAC	6	0.18	Gly	GGU	44	0.88
	UCC	9	0.21	Gln	CAA	66	1.91		GGC	6	0.12
	UCA	93	2.14		CAG	3	0.09		GGA	124	2.47
	UCG	2	0.05	Asn	AAU	197	1.89		GGG	27	0.54
Cys	UGU	38	2		AAC	11	0.11
Note: AA, amino acid; RSCU, relative synonymous codon usage.
